# Supplementary material for: Segregation, integration, and balance of large-scale resting brain networks configure different cognitive abilities
Source: Proc Natl Acad Sci U S A. 2021 May 31;118(23):e2022288118. doi: 10.1073/pnas.2022288118 (PMC8201916; doi:10.1073/pnas.2022288118)
Supplement: Supplementary File [file pnas.2022288118.sd01.csv]

	PPM	VSPLOT	PSM	PWMT	PV	ORR	DCCS	FT	PCPS
PPM	22.17528273	8.352978169	16.15644564	2.596371491	19.73839208	21.90362786	9.295073491	5.271288567	9.933577573
VSPLOT	8.352978169	19.30061959	10.50072637	1.774140753	13.87878263	18.21355805	10.53806119	7.40512801	8.899931806
PSM	16.15644564	10.50072637	174.2222927	7.624215695	17.83563834	22.24377682	25.2051895	15.89530732	39.49984394
PV	2.596371491	1.774140753	7.624215695	8.536398279	6.379565296	7.633871116	4.169066391	1.856420511	5.426033578
PWMT	19.73839208	13.87878263	17.83563834	6.379565296	92.13955584	67.84219779	14.78434346	15.39194421	19.58532108
ORR	21.90362786	18.21355805	22.24377682	7.633871116	67.84219779	110.4923217	24.17949898	16.39304789	21.73005684
DCCS	9.295073491	10.53806119	25.2051895	4.169066391	14.78434346	24.17949898	107.5065602	53.4689282	64.27901393
FT	5.271288567	7.40512801	15.89530732	1.856420511	15.39194421	16.39304789	53.4689282	101.306182	55.40336143
PCPS	9.933577573	8.899931806	39.49984394	5.426033578	19.58532108	21.73005684	64.27901393	55.40336143	234.1767435
Mean	17.03444782	15.05769231	112.0741171	35.64777328	117.1806474	117.1963152	115.3606775	111.9611403	115.2605146
Var	22.17528273	19.30061959	174.2222927	8.536398279	92.13955584	110.4923217	107.5065602	101.306182	234.1767435
